# Supplementary material for: Cesium Accumulation Patterns and Stress Response in Hydroponic Radish (Raphanus sativus L.): A Physiological–Transcriptomic Study
Source: Plants (Basel). 2025 Jun 12;14(12):1802. doi: 10.3390/plants14121802 (PMC12196763; doi:10.3390/plants14121802)
Supplement: Supplementary file 1 [file plants-14-01802-s001.zip]

Archive with 1 entries (1 files):
- plants-3682301-supplementary.pdf
